# Supplementary material for: Hierarchical access to encoded data on DNA nanostructures using administrator and user keys
Source: Nucleic Acids Res. 2025 Aug 27;53(16):gkaf835. doi: 10.1093/nar/gkaf835 (PMC12390752; doi:10.1093/nar/gkaf835)
Supplement: gkaf835_Supplemental_Files [file gkaf835_supplemental_files.zip]

Archive with 2 entries (2 files):
- R2-Clean-Supplementary file-20250725.pdf
- Supplementary Tables-DNA Sequences.xlsx
