# Supplementary material for: Hierarchical access to encoded data on DNA nanostructures using administrator and user keys
Source: Nucleic Acids Res. 2025 Aug 27;53(16):gkaf835. doi: 10.1093/nar/gkaf835 (PMC12390752; doi:10.1093/nar/gkaf835)
Supplement: gkaf835_Supplemental_Files [file gkaf835_supplemental_files.zip › Supplementary Tables-DNA Sequences.xlsx]

## Sheet: DODA 1
NOTE: Oligonucleotide sequences of staple strands in user 1’s DDC. C, common staples; L, hybridizing with the looped redundant fraction of the scaffold strand; P, primers; D, data array; E, edge strands.				NOTE: Oligonucleotide sequences of user 1’s key strands. I, invading strand; Comp, competing strand.
ID	Sequence (5'-3')			ID	Sequence (5'-3')
C-1	TTGCAGCAAGCGGTCCACGCTGGTTTCTGTTGGGAAGGG			I-1	TACTGAGATGAGTCGTGTGTCGGGCTATTCTTTTGATTTATAAGGCGGTGCCGGAAAG
C-2	CCAGTGAGACGGGCAACAGCTGATTGAAAGGGGGATGTG			I-2	TCTGCACATAGTAGTGCTACAAACAGGATTTTCGCCTGCTGGGGCTTGCGCAGCCTGA
C-3	GCGCGGGGAGAGGCGGTTTGCGTATTAGTCACGACGTTG			I-3	AGTTCTGAATAGTATCTCTCTCTCTCAGGGCCAGGCGGTGAAGGGCGCCAGCTGGCGT
C-4	GCTTTCCAGTCGGGAAACCTGTCGTGCGACTCTAGAGGA			I-4	GTAGACGTTCATACGAGAGTGAAAAGAAAAACCACCCTGGCGCCCGGGAAAACCCTGG
C-5	GGGTGCCTAATGAGTGAGCTAACTCAGCTGTTTCCTGTG			I-5	TACCTTGCTGTCTGATCTCGTTGGCCGATTCATTAATGCAGCTGGACCTGCAGGCATG
C-6	GATAGGGTTGAGTGTTGTTCCAGTTTACGACAGTATCGG			I-6	CTCGATTGCTGTCTACACAGGGCAGTGAGCGCAACGCAATTAATGTATGACCATGATT
C-7	ATGGTGGTTCCGAAATCGGCAAAATCCTTCTGGTGCCGG			I-7	TCTGCACATAGTAGTGCTACTATTGACGGCTCTAATCTATTAGTTACCTAAGCCGGAG
C-8	CGATCGGTGCGGGCGCCATCAAAAAT			I-8	GTAGACGTTCATACGAGAGGTTGTCGAATTGTTTGTAAAGTCTAATTCACTATTGACT
C-9	CTGCAAGGCGATTAAAATTCGCATTA			I-9	TACCTTGCTGTCTGATCTCTGTTACTCAAACTTTTAAAATTAATAAGGATTCTAAGGG
C-10	TAAAACGACGGCCACAGGAAGATTGT			I-10	TACTGAGATGAGTCGTGTGATGATGATAATTCCGCTCCTTCTGGTTTCACTCACATAT
C-11	TCCCCGGGTACCGACTAGCATGTCAA			I-11	CTCGATTGCTGTCTACACACCAAACAATCAGGATTATATTGATGAAATGAAATTGTTA
C-12	TGAAATTGTTATCATTGCCTGAGAGT			I-12	AGTTCTGAATAGTATCTCTAAATAATTTTGATATGGTAGGTTCTATCTTCTTTTGCTC
C-13	CCTCAGGAAGATCGGATTGACCGTAA			I-13	TAGGTGTTATGCTTAGCATCTGACGTTAAACCTGAAAATCTACGCTAACTTGGTATTC
C-14	AAACCAGGCAAAGATTAAATGTGAGC			Comp-1	GGAACAAGAGTCCACTATTAAAGAAC
C-15	AATGAAACCATCGCAGAGCCGCCACC			Comp-2	GTTGGTGTAGATGGGCGCATCGTAACCGTGCATCTGCCAGTTTGAGGGGACG
C-16	CAGCAAAATCACCTTGAGGCAGGTCA			Comp-3	TTTGACCATTAGATACATTTCGCAAATGGTCAATAACCTGTTTAGCTATATT
C-17	ATTAAAGGTGAATTTAAAGCCAGAAT			Comp-4	CGAGTAGTAAATTGGGCTTGAGATGGTTTAATTTCAACTTTAATCATTGTGA
C-18	GCGACATTCAACCCATACATGGCTTT			Comp-5	GTATGGGATTTTGCTAAACAACTTTCAACAGTTTCAGCGGAGTGAGAATAGA
C-19	TGTCACAATCAATGTCAGTGCCTTGA			Comp-6	TCGGTCATAGCCCCCTTATTAGCGTTTGCCATCTTTTCATAATCAAAATCAC
C-20	AAAGACACCACGGAGAACTGGCATGA			Comp-7	GAGCCTAATTTGCCAGTTACAAAATAAACAGCCATATTATTTATCCCAATCC
C-21	TTCATCGGCATTTAAATAAGAAACGA			Comp-8	TGGGTTATATAACTATATGTAAATGCTGATGCAAATCCAATCGCAAGACAAA
C-22	CCTTTAGCGTCAGCCTCCCTCAGAGC			Comp-9	TCTAAAATATCTTTAGGAGCACTAAC
C-23	GGAGAATTAACTGCGGAAACGTCACC			Comp-10	CGCTCACAATTCCACACAACATACGAGCCGGAAGCATAAAGTGTAAAGCCTG
C-24	AAGTCAGAGGGTAAACGCGAGGCGTT			Comp-11	TAATGCCGGAGAGGGTAGCTATTTTTGAGAGATCTACAAAGGCTATCAGGTC
C-25	ATCAGAGAGATAATGGGAATTAGAGC			Comp-12	TCATTGAATCCCCCTCAAATGCTTTAAACAGTTCAGAAAACGAGAATGACCA
C-26	AGTTAAGCCCAATCGCGCCCAATAGC			Comp-13	GTAAAATACGTAATGCCACTACGAAGGCACCAACCTAAAACGAAAGAGGCAA
C-27	AACAATGAAATAGACGGAAATTATTC			Comp-14	TTTCGGAACCTATTATTCTGAAACATGAAAGTATTAAGAGGCTGAGACTCCT
C-28	ACCGAAGCCCTTTCACTCATCGAGAA			Comp-15	TTACGCAGTATGTTAGCAAACGTAGAAAATACATACATAAAGGTGGCAACAT
C-29	GCAGATAGCCGAACAAAGACAAAAGG			Comp-16	TGTTCAGCTAATGCAGAACGCGCCTGTTTATCAACAATAGATAAGTCCTGAA
C-30	AGGAAACCGAGGAAATCGGCTGTCTT			Comp-17	ATGAATATACAGTAACAGTACCTTTTACATCGGGAGAAACAATAACGGATTC
C-31	CGGAATACCCAAAAATAAGTTTATTT
C-32	TTAAGACTCCTTACAAGAAAAATAAT
C-33	TTTTTTGTTTAACTACCAACGCTAAC
C-34	ATAGCAGCCTTTAAGAATCAAGTTTG
C-35	ATAAAAACAGGGAAAATCAAGATTAG
C-36	GTTTTGAAGCCTTAGCGCATTAGACG
C-37	CCGGTATTCTAAGATTGAGCGCTAAT
C-38	TAGGAATCATTACAATAAGAGCAAGA
C-39	AAACCAAGTACCGTTAAGAAAAGTAA
C-40	GAAACCAATCAATAACGCAATAATAA
C-41	ATCCCATCCTAATTGTCCAGACGACG
C-42	GAGCGTCTTTCCAGAACGCGAGAAAA
C-43	TTATCCTGAATCTGTCAAAAATGAAA
C-44	AGGCGTTAAATAACGACTTGCGGGAG
C-45	AATCATAATTACTATTAATTAATTTT
C-46	TTAGTATCATATGATAGAAGGCTTAT
C-47	CTTACCAGTATAATACATAAATCAAT
C-48	CAGTAGGGCTTAATTTATTTTCATCG
C-49	TATTTAACAACGCAATTAATTACATT
C-50	AGGCAGAGGCATTAAGAACGGGTATT
C-51	TAAGAGAATATAAATTTCAATTACCT
C-52	GGTAAAGTAATTCTTACGAGCATGTA
C-53	ACAATAAACAACAGCCTGATTGCTTT
C-54	CTTTTTCAAATATCTACCTTTTTAAC
C-55	TCATCTTCTGACCCCCAGCTACAATT
C-56	TTGAAATACCGACAGACGCTGAGAAG
C-57	ATAGCTTAGATTACGTGTGATAAATA
C-58	GTAAATCGTCGCTAGAAAAAGCCTGT
C-59	TTAATGGAAACAGAGCCAACGCTCAA
C-60	ATCAAGAAAACAACAACATGTAATTT
C-61	AGGCGAATTATTCAGTACCGACAAAA
C-62	TAGGTCTGAGAGAATTTTAGTTAATT
C-63	TTATCATTTTGCGGAACAAAGAAACCTAACCTTGCTTCT
C-64	ATTCCTGATTATCAGATGATGGCAATTGAATTACCTTTT
C-65	ATTATACTTCTGAATAATGGAAGGGTTGATGAAACAAAC
C-66	GCACGTAAAACAGAAATAAAGAAATTCAAAATCGCGCAG
C-67	ATAATACATTTGAGGATTTAGAAGTATTTATCAAAATCA
C-68	TCGTATTAAATCCTTTGCCCGAACGTTGAAAACATAGCG
C-69	AGCTTTCATCAACCGCCATTCGCCAT
C-70	TAACCAATAGGAACCTCTTCGCTATT
C-71	TTAATATTTTGTTAAGTTGGGTAACG
C-72	AAAAGCCCCAAAAAGTGCCAAGCTTG
C-73	CGGTAATCGTAAAAGCTCGAATTCGT
C-74	CTGGAGCAAACAAATATTCAACCGTT
C-75	TGGGATAGGTCACTTCATTTGGGGCG
C-76	GGGAACAAACGGCGCACTCCAGCCAG
C-77	TTAGCAAAATTAACCTTCCTGTAGCC
C-78	AGAGCATAAAGCTGGCTTAGAGCTTA
C-79	CAAAAACATTATGTCAGCTCATTTTT
C-80	TTTGCGGGAGAAGATTAGAGAGTACC
C-81	GCAAGGATAAAAATAAATTGTAAACG
C-82	CATATATTTTAAATAATTCGAGCTTC
C-83	TAATGTGTAGGTAGGTTGATAATCAG
C-84	GTGAGAAAGGCCGATTGCATCAAAAA
C-85	CACCATCAATATGGAGAATCGATGAA
C-86	CTAGCTGATAAATTAAATCAAAAATC
C-87	CGAGCTGAAAAGGCCAATTCTGCGAA
C-88	ACTAATAGTAGTATCGGATTCTCCGT
C-89	ATAAATCATACAGATGCAACTAAAGT
C-90	ACATGTTTTAAATGCAAGGCAAAGAA
C-91	CATTTTTGCGGATAAATCGGTTGTAC
C-92	CCAACAGGTCAGGCCTTTATTTCAAC
C-93	AAATATCGCGTTTTGCAATGCCTGAG
C-94	AGAAGCAAAGCGGGAGACAGTCAAAT
C-95	AGGTCTTTACCCTCAATACTGCGGAA
C-96	CGAGTAGATTTAGATTACCTTATGCG
C-97	TAACAGTTGATTCTGGCATCAATTCT
C-98	ACATTATTACAGGATGCTGTAGCTCA
C-99	CAGTTGAGATTTAACCAGGCGCATAG
C-100	CAACTAATGCAGATTTGATAAGAGGT
C-101	AAGGAATTACGAGTAAGGGAACCGAA
C-102	AACACTATCATAACCGGAAGCAAACT
C-103	GACGACGATAAAACCGCGACCTGCTC
C-104	GAGGCTTTTGCAACCCGAAAGACTTC
C-105	AGAGGGGGTAATAAAACAAAGTACAA
C-106	ACTGGATAGCGTCGACTATTATAGTC
C-107	TCGTCATAAATATAAGAATACACTAA
C-108	ATTTTAAGAACTGGCTTGCCCTGACG
C-109	GTCAGGACGTTGGGTTTCATTCCATA
C-110	CGTTAATAAAACGGGATATTCATTAC
C-111	CTTGACAAGAACCAACTAACGGAACA
C-112	GAACGGTGTACAGGGAATACCACATT
C-113	AGACGGTCAATCAGCATAGTAAGAGC
C-114	ATTGTGTCGAAATACCAAAATAGCGA
C-115	TATACCAAGCGCGGTAAAATGTTTAG
C-116	AACACTCATCTTTTTCATGAGGAAGT
C-117	AGAAACACCAGAAAAGGAACAACTAA
C-118	TTCAGTGAATAAGGCTCATTATACCA
C-119	TTTATCAGCTTGCCATCAAGAGTAAT
C-120	TTCTTAAACAGCTTGTACCGTAACAC
C-121	TGCGCCGACAATGAAAGAGGACAGAT
C-122	CCCACGCATAACCCCTCAGAGCCACC
C-123	GCTGAGGCTTGCACGGAACGAGGCGC
C-124	CGCTTTTGCGGGATCAGGAGGTTTAG
C-125	CAGCGAAAGACAGCATCGCCTGATAA
C-126	GTAGCAACGGCTAGCCGTCGAGAGGG
C-127	GACTAAAGACTTTGACCCCCAGCGAT
C-128	TTCCATTAAACGGCAAGAGAAGGATT
C-129	AGGAATTGCGAATTCCAGACGTTAGT
C-130	CGTTGAAAATCTCACAAAGCTGCTCA
C-131	CCAAAAGGAGCCTTTCCACAGACAGC
C-132	AACGCCTGTAGCATTAATTGTATCGG
C-133	CAATAGGAACCCATGATACCGATAGT
C-134	TCAGAACCGCCACGATATATTCGGTC
C-135	TGTATCACCGTACTCGTCACCCTCAG
C-136	CAGGCGGATAAGTCAGAGGCTTTGAG
C-137	AGGATTAGCGGGGTATAAACAGTTAA
C-138	AAATGAATTTTCTCGGAACCAGAGCC
C-139	GTTTTGTCGTCTTAATAATTTTTTCA
C-140	AGAACCACCACCACAGTACAAACTAC
C-141	CATTGACAGGAGGAGTAGCACCATTA
C-142	GACGATTGGCCTTGGGATAGCAAGCC
C-143	AAATAAATCCTCATATCACCGTCACC
C-144	GGAAAGCGCAGTCAGAACCGCCACCC
C-145	TTCCAGTAAGCGTGATTGAGGGAGGG
C-146	TGATGATACAGGAAGCCCGGAATAGG
C-147	AAGTTTTAACGGGAGAAAATTCATAT
C-148	GTAACAGTGCCCGTTTTGCTCAGTAC
C-149	TGCCCCCTGCCTAATAAAAGAAACGC
C-150	ACCACCGGAACCGACTGTAGCGCGTT
C-151	CGCCACCCTCAGAGTAACGATCTAAA
C-152	GAGCCACCACCCTATAGCAGCACCGT
L-1	GTGGACTCCAACGTCAAAGGGCGAAAAACCGTCTATCA
L-2	GATTATTTACATTGGCAGATTCACCA
L-3	TTTGACGCTCAATCGTCTGAAATG
L-4	CACCGCCTGCAACAGTGCCACGCTGA
L-5	GAGCCAGCAGCAAATGAAAAATCTAA
L-6	AGCATCACCTTGCTGAACCTCAAATA
L-7	TCAAACCCTCAATCAATATCTGGTCA
L-8	GTTGGCAAATCAACAGTTGAAAGGAATTGAGGAAGGTTA
L-9	CCTGAGTAGAAGAACTCAAACTATCG
L-10	TCTTTGATTAGTAATAACATCACTTG
L-11	CGCAAATTAACCGTTGTAGCAATACT
L-12	CACCGAGTAAAAGAGTCTGTCCATCA
L-13	AGAAGTGTTTTTATAATCAGTGAGGC
L-14	GACAGGAACGGTACGCCAGAATCCTG
L-15	ACAGGAGGCCGATTAAAGGGATTTTA
L-16	CCTCGTTAGAATCAGAGCGGGAGCTAA
L-17	AAACGCTCATGGAAATACCTACAT
L-18	ATTACCGCCAGCCATTGCAACAGGAA
L-19	GCCTTGCTGGTAATATCCAGAACAAT
L-20	AGCTTGACGGGGAAAGCCGGCGAACG
L-21	TGGCGAGAAAGGAAGGGAAGAAAGCG
L-22	AAAGGAGCGGGCGCTAGGGCGCTGGC
L-23	AAGTGTAGCGGTCACGCTGCGCGTAA
L-24	CCACCACACCCGCCGCGCTTAATGCG
L-25	CCGCTACAGGGCGCGTACTATGGTTG
L-26	CTTTGACGAGCACGTATAACGTGCTTT
L-27	ATCACCCAAATCAAGTTTTTTGGGGT
L-28	CGAGGTGCCGTAAAGCACTAAATCGG
L-29	GGGCGATGGCCCACTACGTGAACC
L-30	AACCCTAAAGGGAGCCCCCGATTTAG
L-31	GTCACACGACCAGTAATAAAAGGGAC
L-32	ATTCTGGCCAACAGAGATAGAACCCT
L-33	TCTGACCTGAAAGCGTAAGAATACGT
L-34	GGCACAGACAATATTTTTGAATGGCT
L-35	ATTAGTCTTTAATGCGCGAACTGATA
L-36	GCCCTAAAACATCGCCATTAAAAATA
L-37	CCGAACGAACCACCAGCAGAAGATAA
L-38	AACAGAGGTGAGGCGGTCAGTATTAA
P-1	GGAACAAGAGTCCACTATTAAAGAAC
P-2	GTTGGTGTAGATGGG
P-3	TTTGACCATTAGATA
P-4	CGAGTAGTAAATTGG
P-5	GTATGGGATTTTGCT
P-6	TCGGTCATAGCCCCC
P-7	GAGCCTAATTTGCCA
P-8	TGGGTTATATAACTA
P-9	TCTAAAATATCTTTAGGAGCACTAAC
P-10	CGCTCACAATTCCAC
P-11	TAATGCCGGAGAGGG
P-12	TCATTGAATCCCCCT
P-13	GTAAAATACGTAATG
P-14	TTTCGGAACCTATTA
P-15	TTACGCAGTATGTTA
P-16	TGTTCAGCTAATGCA
P-17	ATGAATATACAGTAA
D-1	GAGTAACAACCCGGCATTAACATCCA
D-2	AATTCGCGTCTGGGCAATAAAGCCTC
D-3	AATTTTTGTTAAAACCCTGTAATACT
D-4	ATAAGCAAATATTTTTTTAGAACCCT
D-5	TCATATGTACCCCAAGATTCAAAAGG
D-6	ACGGTGTCTGGAAGAAGAAAAATCTA
D-7	ATTGCTGAATATATAGAAAGATTCAT
D-8	TTTAATTGCTCCTTACATAACGCCAA
D-9	AAAGCGAACCAGACCCTCGTTTACCA
D-10	GATTAAGAGGAAGAAGAAGTTTTGCC
D-11	CCAAATCAACGTACAAAAAAAAGGCT
D-12	GCTGGCTGACCTTTTTCGAGGTGAAT
D-13	CTGACCAACTTTGACAACAACCATCG
D-14	CATGTTACTTAGCGGGAGTTAAAGGC
D-15	CGGAGATTTGTATCATCGGAACGAGG
D-16	CCTCATAGTTAGCACCGCCACCCTCA
D-17	TGAGTTTCGTCACGAGCCGCCGCCAG
D-18	ACCCTCATTTTCAGATATTCACAAAC
D-19	TACCGCCACCCTCTCTGAATTTACCG
D-20	TTGATATAAGTATGTGTACTGGTAAT
D-21	AATCAGTAGCGACCAGAGAGAATAAC
D-22	CCATTAGCAAGGCAACACCCTGAACA
D-23	GACTTGAGCCATTCCCACAAGAATTG
D-24	AAGGTAAATATTGCAATAGCTATCTT
D-25	GGTTTACCAGCGCCAAAGTTACCAGA
D-26	TTGCTATTTTGCATAAATTTAATGGT
D-27	TTAGCGAACCTCCGAATAAACACCGG
D-28	AAGCAAATCAGATCGTTATACAAATT
D-29	CAAGCAAGCCGTTTTGAGAATCGCCA
D-30	TCCTTATCATTCCTTCGAGCCAGTAA
E-1	CTTTCCGGCACCGCCTTATAAATCAAAAGAATAGCCCGACACACGACTCATCTCAGTA
E-2	TCAGGCTGCGCAAGCCCCAGCAGGCGAAAATCCTGTTTGTAGCACTACTATGTGCAGA
E-3	ACGCCAGCTGGCGCCCTTCACCGCCTGGCCCTGAGAGAGAGAGATACTATTCAGAACT
E-4	CCAGGGTTTTCCCGGGCGCCAGGGTGGTTTTTCTTTTCACTCTCGTATGAACGTCTAC
E-5	CATGCCTGCAGGTCCAGCTGCATTAATGAATCGGCCAACGAGATCAGACAGCAAGGTA
E-6	AATCATGGTCATACATTAATTGCGTTGCGCTCACTGCCCTGTGTAGACAGCAATCGAG
E-7	CTCCGGCTTAGGTAACTAATAGATTAGAGCCGTCAATAGTAGCACTACTATGTGCAGA
E-8	AGTCAATAGTGAATTAGACTTTACAAACAATTCGACAACCTCTCGTATGAACGTCTAC
E-9	CCCTTAGAATCCTTATTAATTTTAAAAGTTTGAGTAACAGAGATCAGACAGCAAGGTA
E-10	ATATGTGAGTGAAACCAGAAGGAGCGGAATTATCATCATCACACGACTCATCTCAGTA
E-11	TAACAATTTCATTTCATCAATATAATCCTGATTGTTTGGTGTGTAGACAGCAATCGAG
E-12	GAGCAAAAGAAGATAGAACCTACCATATCAAAATTATTTAGAGATACTATTCAGAACT
E-13	GAATACCAAGTTAGCGTAGATTTTCAGGTTTAACGTCAGATGCTAAGCATAACACCTA

## Sheet: DODA 2
NOTE: Oligonucleotide sequences of staple strands in user 2’s DDC. C, common staples; L, hybridizing with the looped redundant fraction of the scaffold strand; P, primers; D, data array; E, edge strands.					NOTE: Oligonucleotide sequences of user 2’s key strands. I, invading strand; Comp, competing strand.
ID	Sequence (5'-3')				ID	Sequence (5'-3')
D2-C-1	AAAACATCGCCATTAAAAATACCGAATGACGAGCACGTA				D2-Comp-1	CACCTTGCTGAACCTCAAATATCAAA
D2-C-2	AGACAATATTTTTGAATGGCTATTAGCAGGAGGCCGATT				D2-Comp-2	TTGACGGGGAAAGCCGGCGAACGTGGCGAGAAAGGAAGGGAAGAAAGCGAAA
D2-C-3	GGCCAACAGAGATAGAACCCTTCTGAGAAGTGTTTTTAT				D2-Comp-3	CGATCGGTGCGGGCCTCTTCGCTATTACGCCAGCTGGCGAAAGGGGGATGTG
D2-C-4	TTTACATTGGCAGATTCACCAGTCACGCAAATTAACCGT				D2-Comp-4	AGAGCATAAAGCTAAATCGGTTGTACCAAAAACATTATGACCCTGTAATACT
D2-C-5	AACGCTCATGGAAATACCTACATTTTCTGAGTAGAAGAA				D2-Comp-5	CAGTTGAGATTTAGGAATACCACATTCAACTAATGCAGATACATAACGCCAA
D2-C-6	AGCAGCAAATGAAAAATCTAAAGCATGGAGCGGGCGCTA				D2-Comp-6	TTCTTAAACAGCTTGATACCGATAGTTGCGCCGACAATGACAACAACCATCG
D2-C-7	AGGTGAGGCGGTCAGTATTAACACCGCCACACCCGCCGC				D2-Comp-7	CATTGACAGGAGGTTGAGGCAGGTCAGACGATTGGCCTTGATATTCACAAAC
D2-C-8	TAACGTGCTTTCCTCAAAGGGCGAAA				D2-Comp-8	AAGTCAGAGGGTAATTGAGCGCTAATATCAGAGAGATAACCCACAAGAATTG
D2-C-9	AAAGGGATTTTAGGTTGTTCCAGTTT				D2-Comp-9	TTAGTATCATATGCGTTATACAAATT
D2-C-10	AATCAGTGAGGCCAATCGGCAAAATC				D2-Comp-10	CCTTGCTGGTAATATCCAGAACAATATTACCGCCAGCCATTGCAACAGGAAA
D2-C-11	TGTAGCAATACTTTCCACGCTGGTTT				D2-Comp-11	CGGTTTGCGTATTGGGCGCCAGGGTGGTTTTTCTTTTCACCAGTGAGACGGG
D2-C-12	CTCAAACTATCGGCAACAGCTGATTG				D2-Comp-12	ATAAGCAAATATTTAAATTGTAAACGTTAATATTTTGTTAAAATTCGCATTA
D2-C-13	GGGCGCTGGCAAGCCTAAAGGGAGCC				D2-Comp-13	AAAGCGAACCAGACCGGAAGCAAACTCCAACAGGTCAGGATTAGAGAGTACC
D2-C-14	GCTTAATGCGCCGACCCAAATCAAGT				D2-Comp-14	CATGTTACTTAGCCGGAACGAGGCGCAGACGGTCAATCATAAGGGAACCGAA
D2-C-15	AATAATTTTTTCACAGCGAAAGACAG				D2-Comp-15	TACCGCCACCCTCAGAACCGCCACCCTCAGAACCGCCACCCTCAGAGCCACC
D2-C-16	AACAGTTTCAGCGGACTAAAGACTTT				D2-Comp-16	AAGGTAAATATTGACGGAAATTATTCATTAAAGGTGAATTATCACCGTCACC
D2-C-17	TCCAGACGTTAGTTGCCACTACGAAG				D2-Comp-17	CAAGCAAGCCGTTTTTATTTTCATCGTAGGAATCATTACCGCGCCCAATAGC
D2-C-18	TTCCACAGACAGCAACACTCATCTTT				D2-I-1	AATCCAGGTGATCCAAGGAGGCTCTCAGCGTGGCACTGTTGCAGGTGGTTACGCGCAG
D2-C-19	TGTACCGTAACACCGGAGATTTGTAT				D2-I-2	AACGCTTTTCGAACAAGGCCTGTTTTATCTTCTGCTGGTGGTTCGAAGCAACCATAGT
D2-C-20	GGGATAGCAAGCCTGTATCACCGTAC				D2-I-3	CTAGATCCTATCGCTCGCTAGGGCTATCAGTTCGCGCATTAAAGATTTAGCTCCCGCT
D2-C-21	TTTCGAGGTGAATAAATAAATCCTCA				D2-I-4	AACAAGCAGAATCCAAGGTGTGCCACGTATTCTTACGCTTTCAGGTCAGGATTCTGGC
D2-C-22	TTAATTGTATCGGGCTGAGGCTTGCA				D2-I-5	AATGAGTGGTACACATGACAGAATGTCCCTTTTATTACTGGTCGTGTGATGGACAGAC
D2-C-23	GTGTACTGGTAATAGGAATTGCGAAT				D2-I-6	ATCGCTGAGTACAGTAGTGTAATCCATTTCAGACGATTGAGCGTCGCAAGTGATGTTA
D2-C-24	GTCAGTGCCTTGATAATCAAAATCAC				D2-I-7	AATGAGTGGTACACATGACTTGAGCGTTGGCTTTATACTGGTAAGTGTTCAGGGTGTT
D2-C-25	TATAAACAGTTAACTAAACAACTTTC				D2-I-8	ATCGCTGAGTACAGTAGTGAAATTACATGTTGGCGTTGTTAAATAGTTATTCTCTCTG
D2-C-26	TTTCGGAACCTATTTCATCGGCATTT				D2-I-9	CTGCAAGATTTGCCTACGATTTTGTCGGTACTTTATATTCTCTTATCGTTTCTTATTT
D2-C-27	GAAAGTATTAAGAGTTTTGTCGTCTT				D2-I-10	TGCCATTGCTTTGCAACTGCATTAGCTGAACATGTTGTTTATTGTGCAAATTAGGCTC
D2-C-28	CAAGAGAAGGATTAATCAGTAGCGAC				D2-I-11	CGATAAAATCGAGGTGCCTATTATTTTTCTTGTTCAGGACTTATCAATTGTAGCTGGG
D2-C-29	TTTTGCTCAGTACAACGCCTGTAGCA				D2-I-12	GGTCAATACATGAGCTGCAAAGACAGCCGATTATTGATTGGTTTCCTCCCGCAAGTCG
D2-C-30	GCCGTCGAGAGGGCCATTAGCAAGGC				D2-I-13	AATCCAGGTGATCCAAGGATTCTCGATGAGTGCGGTACTTGGTTTATAAGCCTTCTAT
D2-C-31	AGCCCGGAATAGGCAATAGGAACCCA
D2-C-32	TCAGGAGGTTTAGGACTTGAGCCATT
D2-C-33	TTAAAGCCAGAATAGAACCACCACCA
D2-C-34	TCTGAATTTACCGCCAAAAGGAGCCT
D2-C-35	CATACATGGCTTTCGCCACCCTCAGA
D2-C-36	CCTCCCTCAGAGCTGATGATACAGGA
D2-C-37	TGCCATCTTTTCAGTAACAGTGCCCG
D2-C-38	ACTGTAGCGCGTTTATTCTGAAACAT
D2-C-39	ATAGCAGCACCGTAGGATTAGCGGGG
D2-C-40	AGTAGCACCATTATTGATATAAGTAT
D2-C-41	TGGGAATTAGAGCGCGACATTCAACC
D2-C-42	GAGCCGCCGCCAGAGTTAAGCCCAAT
D2-C-43	CAGAGCCGCCACCGGAAAGCGCAGTC
D2-C-44	CAAAGTTACCAGAACCACCGGAACCG
D2-C-45	AACGCAATAATAATTTATCCCAATCC
D2-C-46	AGAACTGGCATGACCTTATTAGCGTT
D2-C-47	TTACGCAGTATGTGAGCGTCTTTCCA
D2-C-48	AAATACATACATACCTTTAGCGTCAG
D2-C-49	ATAAAAGAAACGCTTGCTATTTTGCA
D2-C-50	AATAAGTTTATTTAATGAAACCATCG
D2-C-51	AGAAAATTCATATTTAGCGAACCTCC
D2-C-52	CAAAGACAAAAGGCAGCAAAATCACC
D2-C-53	GATTGAGGGAGGGAAGCAAATCAGAT
D2-C-54	AATAAGAGCAAGAGGAGAATTAACTG
D2-C-55	CAATAGCTATCTTGAGCCACCACCCT
D2-C-56	TTAAGAAAAGTAAATAGCAGCCTTTA
D2-C-57	GTCAAAAATGAAAGCAGATAGCCGAA
D2-C-58	AACAGCCATATTACGGAATACCCAAA
D2-C-59	TACCAACGCTAACTAGCAAACGTAGA
D2-C-60	AAATCAAGATTAGAAAGACACCACGG
D2-C-61	AACGCGAGGCGTTGGTTTACCAGCGC
D2-C-62	AGCGCATTAGACGAACAATGAAATAG
D2-C-63	GGTAAAGTAATTCTGTCCAGACGACGCAGTTACAAAATA
D2-C-64	CAGAACGCGCCTGTTTATCAACAATATTATCCTGAATCT
D2-C-65	ATCCCATCCTAATTTACGAGCATGTAGTTTTGAAGCCTT
D2-C-66	TCCTTATCATTCCAAGAACGGGTATTCCGGTATTCTAAG
D2-C-67	CAGTAGGGCTTAATTGAGAATCGCCAATAAAAACAGGGA
D2-C-68	AGGCAGAGGCATTTTCGAGCCAGTAATTTTTTGTTTAAC
D2-C-69	TACGTGAACCATCCTACAGGGCGCGT
D2-C-70	GTGGACTCCAACGTCGTTAGAATCAG
D2-C-71	GATAGGGTTGAGTACAGGAACGGTAC
D2-C-72	ATGGTGGTTCCGAACCGAGTAAAAGA
D2-C-73	TTGCAGCAAGCGGCTTTGATTAGTAA
D2-C-74	CCCTTCACCGCCTTGAATCGGCCAAC
D2-C-75	CCCGATTTAGAGCCTGCAAGGCGATT
D2-C-76	ACTAAATCGGAACTGTAGCGGTCACG
D2-C-77	CGACTCTAGAGGAGGCGATGGCCCAC
D2-C-78	AGCTCGAATTCGTGTTTGAGGGGACG
D2-C-79	GCTGTTTCCTGTGACTATTAAAGAAC
D2-C-80	CGCTCACAATTCCTGGGATAGGTCAC
D2-C-81	GCCGGAAGCATAAAAGAATAGCCCGA
D2-C-82	GGGTGCCTAATGAGAGTAACAACCCG
D2-C-83	CATTAATTGCGTTAAAATCCTGTTTG
D2-C-84	GCTTTCCAGTCGGAATTCGCGTCTGG
D2-C-85	CCAGCTGCATTAAGGCCCTGAGAGAG
D2-C-86	GCGCGGGGAGAGGAATTTTTGTTAAA
D2-C-87	AAGTTGGGTAACGTCAGGCTGCGCAA
D2-C-88	AGTCACGACGTTGGGTGCCGTAAAGC
D2-C-89	AGTGCCAAGCTTGCTTTCCGGCACCG
D2-C-90	GCACTCCAGCCAGCATGCCTGCAGGT
D2-C-91	CGTGCATCTGCCAAATCATGGTCATA
D2-C-92	GGATTGACCGTAAACACAACATACGA
D2-C-93	ATTAAATGTGAGCGTGAGCTAACTCA
D2-C-94	CGCCATCAAAAATGAAACCTGTCGTG
D2-C-95	TCAGCTCATTTTTAAAAGCCCCAAAA
D2-C-96	CTGTTGGGAAGGGTTTGCGGGAGAAG
D2-C-97	CGCCATTCGCCATCCAGGGTTTTCCC
D2-C-98	AAGATTCAAAAGGCCTCAGGAAGATC
D2-C-99	GAGACAGTCAAATGTTTAGCTATATT
D2-C-100	ATATTCAACCGTTGGCGCATCGTAAC
D2-C-101	TAATGCCGGAGAGCGAGTAGATTTAG
D2-C-102	GAGAGATCTACAAGGGAACAAACGGC
D2-C-103	ATTGCCTGAGAGTACGGTGTCTGGAA
D2-C-104	GAGAATCGATGAAAGCTTTCATCAAC
D2-C-105	ACTAGCATGTCAAATTGCTGAATATA
D2-C-106	GGTTGATAATCAGTAACCAATAGGAA
D2-C-107	ACAGGAAGATTGTTTTAATTGCTCCT
D2-C-108	CCTTTATTTCAACTTAGCAAAATTAA
D2-C-109	TTTTTAGAACCCTAAACCAGGCAAAG
D2-C-110	TGCAATGCCTGAGACTAATAGTAGTA
D2-C-111	TGGCATCAATTCTTAATGTGTAGGTA
D2-C-112	TGGTCAATAACCTCACCATCAATATG
D2-C-113	CCAATTCTGCGAAGGTAGCTATTTTT
D2-C-114	ATGCAACTAAAGTCTGGAGCAAACAA
D2-C-115	GGCTTAGAGCTTATCATATGTACCCC
D2-C-116	TTTGATAAGAGGTAAATATCGCGTTT
D2-C-117	GCAATAAAGCCTCAAGGAATTACGAG
D2-C-118	GCAAGGCAAAGAAGCAAGGATAAAAA
D2-C-119	AAGAAGTTTTGCCCGAGCTGAAAAGG
D2-C-120	GTAAAATGTTTAGTTAATCATTGTGA
D2-C-121	CAATACTGCGGAATACATTTCGCAAA
D2-C-122	TCATTGAATCCCCAGAAACACCAGAA
D2-C-123	AACAGTTCAGAAATAACAGTTGATTC
D2-C-124	TAAATCAAAAATCCCAAATCAACGTA
D2-C-125	GACTATTATAGTCACATGTTTTAAAT
D2-C-126	ATTGCATCAAAAAGCTGGCTGACCTT
D2-C-127	CCCGAAAGACTTCCATTTTTGCGGAT
D2-C-128	TAATTCGAGCTTCCTGACCAACTTTG
D2-C-129	GCATAGTAAGAGCACATTATTACAGG
D2-C-130	CCCTCGTTTACCAATAAATCATACAG
D2-C-131	ACCAAAATAGCGAGTCAGGACGTTGG
D2-C-132	GCTCATTATACCAGAGGCTTTTGCAA
D2-C-133	TTTAATTTCAACTACTGGATAGCGTC
D2-C-134	GCTTGCCCTGACGCTCAAATGCTTTA
D2-C-135	GGATATTCATTACAGGTCTTTACCCT
D2-C-136	ACCAGGCGCATAGGATTAAGAGGAAG
D2-C-137	AAAGAGGACAGATATTGTGTCGAAAT
D2-C-138	TAGAAAGATTCATCCCACGCATAACC
D2-C-139	AACTAACGGAACAAACACTATCATAA
D2-C-140	CATCGGAACGAGGATTTTAAGAACTG
D2-C-141	CAGAGGCTTTGAGGAGTGAGAATAGA
D2-C-142	TTCATGAGGAAGTGGGCTTGAGATGG
D2-C-143	GTAAAATACGTAAAAATGAATTTTCT
D2-C-144	GCACCAACCTAAATTCAGTGAATAAG
D2-C-145	AAGAATACACTAACCTCATAGTTAGC
D2-C-146	GACCCCCAGCGATCTTGACAAGAACC
D2-C-147	AAACAAAGTACAATGAGTTTCGTCAC
D2-C-148	CATCGCCTGATAAGAACGGTGTACAG
D2-C-149	CCGCGACCTGCTCACCCTCATTTTCA
D2-C-150	GATATATTCGGTCTTTATCAGCTTGC
D2-C-151	GGGAGTTAAAGGCCGTTAATAAAACG
D2-C-152	TCGTCACCCTCAGCGTTGAAAATCTC
D2-L-1	CCCTCAATCAATATCTGGTCAGTTGGCAAATCAACAGT
D2-L-2	TACATAAATCAATATATGTGAGTGAA
D2-L-3	AATTACCTTTTTTAATGGAAACAG
D2-L-4	GAACGCGAGAAAACTTTTTCAAATAT
D2-L-5	ATTTTAGTTAATTTCATCTTCTGACC
D2-L-6	TAAATTTAATGGTTTGAAATACCGAC
D2-L-7	CGTGTGATAAATAAGGCGTTAAATAA
D2-L-8	GAATAAACACCGGAATCATAATTACTAGAAAAAGCCTGT
D2-L-9	ATCGCGCAGAGGCGAATTATTCATTT
D2-L-10	GATTGCTTTGAATACCAAGTTACAAA
D2-L-11	CGGGAGAAACAATAACGGATTCGCCT
D2-L-12	ATATACAGTAACAGTACCTTTTACAT
D2-L-13	AGATTTTCAGGTTTAACGTCAGATGA
D2-L-14	GTAAAACAGAAATAAAGAAATTGCGT
D2-L-15	ACCTACCATATCAAAATTATTTGCAC
D2-L-16	ATACTTCTGAATAATGGAAGGGTTAGA
D2-L-17	AATTACATTTAACAATTTCATTTG
D2-L-18	GAAACAAACATCAAGAAAACAAAATT
D2-L-19	CAATTACCTGAGCAAAAGAAGATGAT
D2-L-20	AGACTTTACAAACAATTCGACAACTC
D2-L-21	GTATTAAATCCTTTGCCCGAACGTTA
D2-L-22	TTAATTTTAAAAGTTTGAGTAACATT
D2-L-23	ATCATTTTGCGGAACAAAGAAACCAC
D2-L-24	CAGAAGGAGCGGAATTATCATCATAT
D2-L-25	TCCTGATTATCAGATGATGGCAATTC
D2-L-26	ATCAATATAATCCTGATTGTTTGGATT
D2-L-27	TAAAATATCTTTAGGAGCACTAACAA
D2-L-28	CTAATAGATTAGAGCCGTCAATAGAT
D2-L-29	TGAAAGGAATTGAGGAAGGTTATC
D2-L-30	AATACATTTGAGGATTTAGAAGTATT
D2-L-31	TAACCTTGCTTCTGTAAATCGTCGCT
D2-L-32	ATTAATTAATTTTCCCTTAGAATCCT
D2-L-33	TGAAAACATAGCGATAGCTTAGATTA
D2-L-34	AGACGCTGAGAAGAGTCAATAGTGAA
D2-L-35	TTTATCAAAATCATAGGTCTGAGAGA
D2-L-36	CTACCTTTTTAACCTCCGGCTTAGGT
D2-L-37	TGGGTTATATAACTATATGTAAATGC
D2-L-38	TGATGCAAATCCAATCGCAAGACAAA
D2-P-1	CACCTTGCTGAACCTCAAATATCAAA
D2-P-2	TTGACGGGGAAAGCC
D2-P-3	CGATCGGTGCGGGCC
D2-P-4	AGAGCATAAAGCTAA
D2-P-5	CAGTTGAGATTTAGG
D2-P-6	TTCTTAAACAGCTTG
D2-P-7	CATTGACAGGAGGTT
D2-P-8	AAGTCAGAGGGTAAT
D2-P-9	TTAGTATCATATGCGTTATACAAATT
D2-P-10	CCTTGCTGGTAATAT
D2-P-11	CGGTTTGCGTATTGG
D2-P-12	ATAAGCAAATATTTA
D2-P-13	AAAGCGAACCAGACC
D2-P-14	CATGTTACTTAGCCG
D2-P-15	TACCGCCACCCTCAG
D2-P-16	AAGGTAAATATTGAC
D2-P-17	CAAGCAAGCCGTTTT
D2-D-1	TTTTTGGGGTCGATAAAACGACGGCC
D2-D-2	AACCGTCTATCAGTCCCCGGGTACCG
D2-D-3	GGAACAAGAGTCCTGAAATTGTTATC
D2-D-4	CCTTATAAATCAAAGTGTAAAGCCTG
D2-D-5	GCCCCAGCAGGCGGCGCTCACTGCCC
D2-D-6	CTTCTGGTGCCGGCATATATTTTAAA
D2-D-7	ACGACAGTATCGGGTGAGAAAGGCCG
D2-D-8	GTTGGTGTAGATGCTAGCTGATAAAT
D2-D-9	TCGGATTCTCCGTAGGCTATCAGGTC
D2-D-10	CCTTCCTGTAGCCCGGTAATCGTAAA
D2-D-11	GCATTAACATCCAGACGACGATAAAA
D2-D-12	TTCATTTGGGGCGAGAGGGGGTAATA
D2-D-13	TTTGACCATTAGATCGTCATAAATAT
D2-D-14	GTTTCATTCCATAACGAGAATGACCA
D2-D-15	ATGCTGTAGCTCAAGAAGCAAAGCGG
D2-D-16	GAAGAAAAATCTACGCTTTTGCGGGA
D2-D-17	ATTACCTTATGCGGTAGCAACGGCTA
D2-D-18	CGAGTAGTAAATTTTCCATTAAACGG
D2-D-19	ACAAAGCTGCTCAACGAAAGAGGCAA
D2-D-20	CATCAAGAGTAATTATACCAAGCGCG
D2-D-21	CAAAAAAAAGGCTTTCCAGTAAGCGT
D2-D-22	AAGGAACAACTAAAAGTTTTAACGGG
D2-D-23	GTATGGGATTTTGTGCCCCCTGCCTA
D2-D-24	GTAACGATCTAAAGGCTGAGACTCCT
D2-D-25	CAGTACAAACTACCAGGCGGATAAGT
D2-D-26	ACCGCCACCCTCAACCGAAGCCCTTT
D2-D-27	CGGAACCAGAGCCAGGAAACCGAGGA
D2-D-28	TCGGTCATAGCCCTTAAGACTCCTTA
D2-D-29	AGAATCAAGTTTGAAGGTGGCAACAT
D2-D-30	CGGAAACGTCACCTGTCACAATCAAT
D2-E-1	CTGCGCGTAACCACCTGCAACAGTGCCACGCTGAGAGCCTCCTTGGATCACCTGGATT
D2-E-2	ACTATGGTTGCTTCGAACCACCAGCAGAAGATAAAACAGGCCTTGTTCGAAAAGCGTT
D2-E-3	AGCGGGAGCTAAATCTTTAATGCGCGAACTGATAGCCCTAGCGAGCGATAGGATCTAG
D2-E-4	GCCAGAATCCTGACCTGAAAGCGTAAGAATACGTGGCACACCTTGGATTCTGCTTGTT
D2-E-5	GTCTGTCCATCACACGACCAGTAATAAAAGGGACATTCTGTCATGTGTACCACTCATT
D2-E-6	TAACATCACTTGCGACGCTCAATCGTCTGAAATGGATTACACTACTGTACTCAGCGAT
D2-E-7	AACACCCTGAACACTTACCAGTATAAAGCCAACGCTCAAGTCATGTGTACCACTCATT
D2-E-8	CAGAGAGAATAACTATTTAACAACGCCAACATGTAATTTCACTACTGTACTCAGCGAT
D2-E-9	AAATAAGAAACGATAAGAGAATATAAAGTACCGACAAAATCGTAGGCAAATCTTGCAG
D2-E-10	GAGCCTAATTTGCACAATAAACAACATGTTCAGCTAATGCAGTTGCAAAGCAATGGCA
D2-E-11	CCCAGCTACAATTGATAAGTCCTGAACAAGAAAAATAATAGGCACCTCGATTTTATCG
D2-E-12	CGACTTGCGGGAGGAAACCAATCAATAATCGGCTGTCTTTGCAGCTCATGTATTGACC
D2-E-13	ATAGAAGGCTTATAAACCAAGTACCGCACTCATCGAGAATCCTTGGATCACCTGGATT
